# Supplementary material for: E. urophylla × E. grandis high-quality genome and comparative genomics provide insights on evolution and diversification of eucalyptus
Source: BMC Genomics. 2023 Apr 28;24:223. doi: 10.1186/s12864-023-09318-0 (PMC10148406; doi:10.1186/s12864-023-09318-0)
Supplement: Supplementary file 1 — Supplementary Material 1 [file 12864_2023_9318_MOESM1_ESM.xls]

## Sheet: Sheet1
Table S1 Sequencing data used for E. urophylla × E. grandis genome construction.
Library resource	Sequencing platform	Clean data (Gb)	Sequence coverage (X)	Use of the data
Genome	Illumina nova	78.13	142.31	Genome estimation
Genome	PacBio HiFi	28.16	51.29	Genome assembly
Hi-C	Illumina	59.32	108.05	Chromosome construction
