# Supplementary material for: E. urophylla × E. grandis high-quality genome and comparative genomics provide insights on evolution and diversification of eucalyptus
Source: BMC Genomics. 2023 Apr 28;24:223. doi: 10.1186/s12864-023-09318-0 (PMC10148406; doi:10.1186/s12864-023-09318-0)
Supplement: Supplementary file 2 — Supplementary Material 2 [file 12864_2023_9318_MOESM2_ESM.xls]

## Sheet: Sheet1
Table S2 Genome survey of E. urophylla×E. grandis (K-mer=17)
Sample	K-mer number	K-mer Depth	Genome Size (Mb)	Revised Genome Size (Mb)	Heterozygous Ratio (%)	Repeat (%)
E. urophylla×E. grandis	55454666093	100	555	549	2.16	44.6
