# Supplementary material for: E. urophylla × E. grandis high-quality genome and comparative genomics provide insights on evolution and diversification of eucalyptus
Source: BMC Genomics. 2023 Apr 28;24:223. doi: 10.1186/s12864-023-09318-0 (PMC10148406; doi:10.1186/s12864-023-09318-0)
Supplement: Supplementary file 3 — Supplementary Material 3 [file 12864_2023_9318_MOESM3_ESM.xls]

## Sheet: Sheet1
Table S3 Length of chromosomes of E. urophylla×E. grandis
Chromosome ID	Length (bp)
Chr01	39912000
Chr02	51620406
Chr03	61282775
Chr04	38466200
Chr05	55979915
Chr06	53771673
Chr07	50816865
Chr08	64405708
Chr09	40510741
Chr10	38994100
Chr11	40668000
