# Supplementary material for: E. urophylla × E. grandis high-quality genome and comparative genomics provide insights on evolution and diversification of eucalyptus
Source: BMC Genomics. 2023 Apr 28;24:223. doi: 10.1186/s12864-023-09318-0 (PMC10148406; doi:10.1186/s12864-023-09318-0)
Supplement: Supplementary file 4 — Supplementary Material 4 [file 12864_2023_9318_MOESM4_ESM.xls]

## Sheet: Sheet1
Table S4 Evaluation of the genome assembly of E. urophylla × E. grandis using Benchmarking Universal Single-Copy Orthologs (BUSCO).
Type	Assembly		Annotation
	Proteins	Percentage (%)	Proteins	Percentage (%)
Complete BUSCOs	1588	98.4	1549	96
Complete Single-Copy BUSCOs	1548	95.9	1514	93.8
Complete Duplicated BUSCOs	40	2.5	35	2.2
Fragmented BUSCOs	18	1.1	43	2.7
Missing BUSCOs	8	0.5	22	1.3
Total BUSCO groups searched	1614	100	1614	100
