# Supplementary material for: E. urophylla × E. grandis high-quality genome and comparative genomics provide insights on evolution and diversification of eucalyptus
Source: BMC Genomics. 2023 Apr 28;24:223. doi: 10.1186/s12864-023-09318-0 (PMC10148406; doi:10.1186/s12864-023-09318-0)
Supplement: Supplementary file 5 — Supplementary Material 5 [file 12864_2023_9318_MOESM5_ESM.xls]

## Sheet: Sheet1
Table S5 Statistics of annotated genes based on different databases
Database	E. urophylla × E. grandis
	Number	Percent (%)
InterProsacn	23485	68.07
GO	16385	47.49
KEGG_ALL	30405	88.13
KEGG_KO	11116	32.22
Swissprot	20220	58.61
TrEMBL	30391	88.08
TF	1840	5.33
Pfam	22760	65.97
NR	30970	89.76
KOG	23839	69.09
Annotated	31241	90.55
Unannotated	3261	9.45
Total	34502	-
