# Supplementary material for: E. urophylla × E. grandis high-quality genome and comparative genomics provide insights on evolution and diversification of eucalyptus
Source: BMC Genomics. 2023 Apr 28;24:223. doi: 10.1186/s12864-023-09318-0 (PMC10148406; doi:10.1186/s12864-023-09318-0)
Supplement: Supplementary file 6 — Supplementary Material 6 [file 12864_2023_9318_MOESM6_ESM.xlsx]

## Sheet: Sheet1
Table S6 Repeat sequence classification result statistics in the E. urophylla × E. grandis genome
Type	RepBase TEs		TE Proteins		De novo		Combined TEs
	Length (bp)	Genome (% )	Length (bp)	Genome (% )	Length (bp)	Genome (% )	Length (bp)	Genome (% )
DNA	15768502	2.89	1956890	0.36	68303176	12.52	76405761	14
LINE	10395475	1.9	8446790	1.55	28677090	5.25	32612666	5.98
SINE	43484	0.01	0	0	297007	0.05	336888	0.06
LTR	90112745	16.51	42545214	7.8	202926834	37.18	215021363	39.4
Satellite	1091942	0.2	0	0	2634702	0.48	3724217	0.68
Simple_repeat	0	0	0	0	0	0	0	0
Other	6081	0	0	0	0	0	6081	0
Unknown	154415	0.03	18519	0	24456474	4.48	24627813	4.51
Total	116350227	21.32	52965060	9.71	299670339	54.91	319605756	58.56
