# Supplementary material for: E. urophylla × E. grandis high-quality genome and comparative genomics provide insights on evolution and diversification of eucalyptus
Source: BMC Genomics. 2023 Apr 28;24:223. doi: 10.1186/s12864-023-09318-0 (PMC10148406; doi:10.1186/s12864-023-09318-0)
Supplement: Supplementary file 7 — Supplementary Material 7 [file 12864_2023_9318_MOESM7_ESM.xls]

## Sheet: Sheet1
Table S7 Summary of TE annotation in the E. urophylla × E. grandis genome
Type	Number	Length (Bp)	Percentage of assembly (%)
DNA	340800	76405761	0.14
DNA/Academ	187	13417	2.45846e-05
DNA/CMC	42811	11583219	0.0212245
DNA/Crypton	3578	620032	0.00113611
DNA/Dada	543	147035	0.000269419
DNA/Ginger	1315	88507	0.000162176
DNA/hAT	49232	12247498	0.0224417
DNA/IS3EU	1079	327515	0.000600121
DNA/Kolobok	1496	99533	0.000182379
DNA/Maverick	5304	816833	0.00149672
DNA/Merlin	289	18136	3.32314e-05
DNA/MULE	113208	34858583	0.063873
DNA/Novosib	308	76457	0.000140096
DNA/P	1346	113013	0.000207079
DNA/P-Fungi	16	1111	2.03574e-06
DNA/PIF	19615	4644019	0.00850945
DNA/PiggyBac	434	87146	0.000159682
DNA/Sola	634	42110	7.71601e-05
DNA/TcMar	3486	492435	0.000902312
DNA/Zator	32	1943	3.56025e-06
DNA/Zisupton	1935	370441	0.000678776
LINE	107078	32612666	0.0597577
LINE/CR1	1004	368896	0.000675945
LINE/CRE	212	12348	2.26258e-05
LINE/Deceiver	3	228	4.17775e-07
LINE/Dong-R4	47	3369	6.17318e-06
LINE/Dualen	7	404	7.40268e-07
LINE/Genie	1	173	3.16996e-07
LINE/I	954	192700	0.000353093
LINE/L1	87490	48078898	0.0880972
LINE/L2	10007	3882158	0.00711346
LINE/Penelope	3215	539033	0.000987695
LINE/Proto1	64	4498	8.2419e-06
LINE/Proto2	19	1061	1.94412e-06
LINE/R1	1081	298095	0.000546213
LINE/R2	1064	119906	0.000219709
LINE/Rex-Babar	93	5660	1.03711e-05
LINE/RTE	1694	344468	0.000631185
LINE/Tad1	97	5885	1.07834e-05
LTR	650333	215021363	0.393994
LTR/Cassandra	2450	559205	0.00102466
LTR/Caulimovirus	16243	10334914	0.0189371
LTR/Copia	339434	224972730	0.412228
LTR/DIRS	740	150905	0.00027651
LTR/ERV	8470	1106045	0.00202666
LTR/Gypsy	237030	141416530	0.259124
LTR/Ngaro	169	10825	1.98352e-05
LTR/Pao	2937	725481	0.00132933
LTR/Viper	1	44	8.06233e-08
Other	80	6081	1.11425e-05
RC/Helitron	28593	10987728	0.0201333
Retroposon	55	5019	9.19655e-06
Retroposon/L1	8	667	1.22218e-06
Retroposon/SVA	9	828	1.51718e-06
Satellite	16400	3724217	0.00682406
Satellite/acro	8	517	9.47323e-07
Satellite/centr	3	348	6.37657e-07
Satellite/macro	19	936	1.71508e-06
Satellite/subtelo	2	137	2.51031e-07
Segmental	3	190	3.48146e-07
SINE	1963	336888	0.000617296
SINE/Alu	2	204	3.73799e-07
SINE/Ceph	1	48	8.79526e-08
SINE/B4	201	12175	2.23088e-05
SINE/ID	62	3431	6.28678e-06
SINE/MIR	1	62	1.13605e-07
SINE/tRNA	1328	279045	0.000511307
SINE/U	4	145	2.6569e-07
Unknown	89398	24627813	0.0451267
Total	555719	319605756	0.585629

## Sheet: Sheet2
awk '{OFS = "\t"}{print $1,$3,$4,$5,$11}' all_without_trf.gff |sed 's/;/\t/g'|sed 's/Class=//g' |awk '{OFS = "\t"}{print $1,$2,$3,$4,$6}'|grep '	DNA/Academ	|wc -l
awk '{OFS = "\t"}{print $1,$3,$4,$5,$11}' all_without_trf.gff |sed 's/;/\t/g'|sed 's/Class=//g' |awk '{OFS = "\t"}{print $1,$2,$3,$4,$6}'|grep '	DNA/CMC	|wc -l
awk '{OFS = "\t"}{print $1,$3,$4,$5,$11}' all_without_trf.gff |sed 's/;/\t/g'|sed 's/Class=//g' |awk '{OFS = "\t"}{print $1,$2,$3,$4,$6}'|grep '	DNA/Crypton	|wc -l
awk '{OFS = "\t"}{print $1,$3,$4,$5,$11}' all_without_trf.gff |sed 's/;/\t/g'|sed 's/Class=//g' |awk '{OFS = "\t"}{print $1,$2,$3,$4,$6}'|grep '	DNA/Dada	|wc -l
awk '{OFS = "\t"}{print $1,$3,$4,$5,$11}' all_without_trf.gff |sed 's/;/\t/g'|sed 's/Class=//g' |awk '{OFS = "\t"}{print $1,$2,$3,$4,$6}'|grep '	DNA/Ginger	|wc -l
awk '{OFS = "\t"}{print $1,$3,$4,$5,$11}' all_without_trf.gff |sed 's/;/\t/g'|sed 's/Class=//g' |awk '{OFS = "\t"}{print $1,$2,$3,$4,$6}'|grep '	DNA/hAT	|wc -l
awk '{OFS = "\t"}{print $1,$3,$4,$5,$11}' all_without_trf.gff |sed 's/;/\t/g'|sed 's/Class=//g' |awk '{OFS = "\t"}{print $1,$2,$3,$4,$6}'|grep '	DNA/IS3EU	|wc -l
awk '{OFS = "\t"}{print $1,$3,$4,$5,$11}' all_without_trf.gff |sed 's/;/\t/g'|sed 's/Class=//g' |awk '{OFS = "\t"}{print $1,$2,$3,$4,$6}'|grep '	DNA/Kolobok	|wc -l
awk '{OFS = "\t"}{print $1,$3,$4,$5,$11}' all_without_trf.gff |sed 's/;/\t/g'|sed 's/Class=//g' |awk '{OFS = "\t"}{print $1,$2,$3,$4,$6}'|grep '	DNA/Maverick	|wc -l
awk '{OFS = "\t"}{print $1,$3,$4,$5,$11}' all_without_trf.gff |sed 's/;/\t/g'|sed 's/Class=//g' |awk '{OFS = "\t"}{print $1,$2,$3,$4,$6}'|grep '	DNA/Merlin	|wc -l
awk '{OFS = "\t"}{print $1,$3,$4,$5,$11}' all_without_trf.gff |sed 's/;/\t/g'|sed 's/Class=//g' |awk '{OFS = "\t"}{print $1,$2,$3,$4,$6}'|grep '	DNA/MULE	|wc -l
awk '{OFS = "\t"}{print $1,$3,$4,$5,$11}' all_without_trf.gff |sed 's/;/\t/g'|sed 's/Class=//g' |awk '{OFS = "\t"}{print $1,$2,$3,$4,$6}'|grep '	DNA/Novosib	|wc -l
awk '{OFS = "\t"}{print $1,$3,$4,$5,$11}' all_without_trf.gff |sed 's/;/\t/g'|sed 's/Class=//g' |awk '{OFS = "\t"}{print $1,$2,$3,$4,$6}'|grep '	DNA/P	|wc -l
awk '{OFS = "\t"}{print $1,$3,$4,$5,$11}' all_without_trf.gff |sed 's/;/\t/g'|sed 's/Class=//g' |awk '{OFS = "\t"}{print $1,$2,$3,$4,$6}'|grep '	DNA/PIF	|wc -l
awk '{OFS = "\t"}{print $1,$3,$4,$5,$11}' all_without_trf.gff |sed 's/;/\t/g'|sed 's/Class=//g' |awk '{OFS = "\t"}{print $1,$2,$3,$4,$6}'|grep '	DNA/PiggyBac	|wc -l
awk '{OFS = "\t"}{print $1,$3,$4,$5,$11}' all_without_trf.gff |sed 's/;/\t/g'|sed 's/Class=//g' |awk '{OFS = "\t"}{print $1,$2,$3,$4,$6}'|grep '	DNA/Sola	|wc -l
awk '{OFS = "\t"}{print $1,$3,$4,$5,$11}' all_without_trf.gff |sed 's/;/\t/g'|sed 's/Class=//g' |awk '{OFS = "\t"}{print $1,$2,$3,$4,$6}'|grep '	DNA/TcMar	|wc -l
awk '{OFS = "\t"}{print $1,$3,$4,$5,$11}' all_without_trf.gff |sed 's/;/\t/g'|sed 's/Class=//g' |awk '{OFS = "\t"}{print $1,$2,$3,$4,$6}'|grep '	DNA/Zator	|wc -l
awk '{OFS = "\t"}{print $1,$3,$4,$5,$11}' all_without_trf.gff |sed 's/;/\t/g'|sed 's/Class=//g' |awk '{OFS = "\t"}{print $1,$2,$3,$4,$6}'|grep '	DNA/Zisupton	|wc -l
awk '{OFS = "\t"}{print $1,$3,$4,$5,$11}' all_without_trf.gff |sed 's/;/\t/g'|sed 's/Class=//g' |awk '{OFS = "\t"}{print $1,$2,$3,$4,$6}'|grep '	LINE/CR1	|wc -l
awk '{OFS = "\t"}{print $1,$3,$4,$5,$11}' all_without_trf.gff |sed 's/;/\t/g'|sed 's/Class=//g' |awk '{OFS = "\t"}{print $1,$2,$3,$4,$6}'|grep '	LINE/CRE	|wc -l
awk '{OFS = "\t"}{print $1,$3,$4,$5,$11}' all_without_trf.gff |sed 's/;/\t/g'|sed 's/Class=//g' |awk '{OFS = "\t"}{print $1,$2,$3,$4,$6}'|grep '	LINE/Deceiver	|wc -l
awk '{OFS = "\t"}{print $1,$3,$4,$5,$11}' all_without_trf.gff |sed 's/;/\t/g'|sed 's/Class=//g' |awk '{OFS = "\t"}{print $1,$2,$3,$4,$6}'|grep '	LINE/Dong-R4	|wc -l
awk '{OFS = "\t"}{print $1,$3,$4,$5,$11}' all_without_trf.gff |sed 's/;/\t/g'|sed 's/Class=//g' |awk '{OFS = "\t"}{print $1,$2,$3,$4,$6}'|grep '	LINE/Dualen	|wc -l
awk '{OFS = "\t"}{print $1,$3,$4,$5,$11}' all_without_trf.gff |sed 's/;/\t/g'|sed 's/Class=//g' |awk '{OFS = "\t"}{print $1,$2,$3,$4,$6}'|grep '	LINE/I	|wc -l
awk '{OFS = "\t"}{print $1,$3,$4,$5,$11}' all_without_trf.gff |sed 's/;/\t/g'|sed 's/Class=//g' |awk '{OFS = "\t"}{print $1,$2,$3,$4,$6}'|grep '	LINE/L1	|wc -l
awk '{OFS = "\t"}{print $1,$3,$4,$5,$11}' all_without_trf.gff |sed 's/;/\t/g'|sed 's/Class=//g' |awk '{OFS = "\t"}{print $1,$2,$3,$4,$6}'|grep '	LINE/L2	|wc -l
awk '{OFS = "\t"}{print $1,$3,$4,$5,$11}' all_without_trf.gff |sed 's/;/\t/g'|sed 's/Class=//g' |awk '{OFS = "\t"}{print $1,$2,$3,$4,$6}'|grep '	LINE/Penelope	|wc -l
awk '{OFS = "\t"}{print $1,$3,$4,$5,$11}' all_without_trf.gff |sed 's/;/\t/g'|sed 's/Class=//g' |awk '{OFS = "\t"}{print $1,$2,$3,$4,$6}'|grep '	LINE/Proto1	|wc -l
awk '{OFS = "\t"}{print $1,$3,$4,$5,$11}' all_without_trf.gff |sed 's/;/\t/g'|sed 's/Class=//g' |awk '{OFS = "\t"}{print $1,$2,$3,$4,$6}'|grep '	LINE/Proto2	|wc -l
awk '{OFS = "\t"}{print $1,$3,$4,$5,$11}' all_without_trf.gff |sed 's/;/\t/g'|sed 's/Class=//g' |awk '{OFS = "\t"}{print $1,$2,$3,$4,$6}'|grep '	LINE/R1	|wc -l
awk '{OFS = "\t"}{print $1,$3,$4,$5,$11}' all_without_trf.gff |sed 's/;/\t/g'|sed 's/Class=//g' |awk '{OFS = "\t"}{print $1,$2,$3,$4,$6}'|grep '	LINE/R2	|wc -l
awk '{OFS = "\t"}{print $1,$3,$4,$5,$11}' all_without_trf.gff |sed 's/;/\t/g'|sed 's/Class=//g' |awk '{OFS = "\t"}{print $1,$2,$3,$4,$6}'|grep '	LINE/Rex-Babar	|wc -l
awk '{OFS = "\t"}{print $1,$3,$4,$5,$11}' all_without_trf.gff |sed 's/;/\t/g'|sed 's/Class=//g' |awk '{OFS = "\t"}{print $1,$2,$3,$4,$6}'|grep '	LINE/RTE	|wc -l
awk '{OFS = "\t"}{print $1,$3,$4,$5,$11}' all_without_trf.gff |sed 's/;/\t/g'|sed 's/Class=//g' |awk '{OFS = "\t"}{print $1,$2,$3,$4,$6}'|grep '	LINE/Tad1	|wc -l
awk '{OFS = "\t"}{print $1,$3,$4,$5,$11}' all_without_trf.gff |sed 's/;/\t/g'|sed 's/Class=//g' |awk '{OFS = "\t"}{print $1,$2,$3,$4,$6}'|grep '	LTR/Cassandra	|wc -l
awk '{OFS = "\t"}{print $1,$3,$4,$5,$11}' all_without_trf.gff |sed 's/;/\t/g'|sed 's/Class=//g' |awk '{OFS = "\t"}{print $1,$2,$3,$4,$6}'|grep '	LTR/Caulimovirus	|wc -l
awk '{OFS = "\t"}{print $1,$3,$4,$5,$11}' all_without_trf.gff |sed 's/;/\t/g'|sed 's/Class=//g' |awk '{OFS = "\t"}{print $1,$2,$3,$4,$6}'|grep '	LTR/Copia	|wc -l
awk '{OFS = "\t"}{print $1,$3,$4,$5,$11}' all_without_trf.gff |sed 's/;/\t/g'|sed 's/Class=//g' |awk '{OFS = "\t"}{print $1,$2,$3,$4,$6}'|grep '	LTR/DIRS	|wc -l
awk '{OFS = "\t"}{print $1,$3,$4,$5,$11}' all_without_trf.gff |sed 's/;/\t/g'|sed 's/Class=//g' |awk '{OFS = "\t"}{print $1,$2,$3,$4,$6}'|grep '	LTR/ERV	|wc -l
awk '{OFS = "\t"}{print $1,$3,$4,$5,$11}' all_without_trf.gff |sed 's/;/\t/g'|sed 's/Class=//g' |awk '{OFS = "\t"}{print $1,$2,$3,$4,$6}'|grep '	LTR/Gypsy	|wc -l
awk '{OFS = "\t"}{print $1,$3,$4,$5,$11}' all_without_trf.gff |sed 's/;/\t/g'|sed 's/Class=//g' |awk '{OFS = "\t"}{print $1,$2,$3,$4,$6}'|grep '	LTR/Helitron-2	|wc -l
awk '{OFS = "\t"}{print $1,$3,$4,$5,$11}' all_without_trf.gff |sed 's/;/\t/g'|sed 's/Class=//g' |awk '{OFS = "\t"}{print $1,$2,$3,$4,$6}'|grep '	LTR/Ngaro	|wc -l
awk '{OFS = "\t"}{print $1,$3,$4,$5,$11}' all_without_trf.gff |sed 's/;/\t/g'|sed 's/Class=//g' |awk '{OFS = "\t"}{print $1,$2,$3,$4,$6}'|grep '	LTR/Pao	|wc -l
awk '{OFS = "\t"}{print $1,$3,$4,$5,$11}' all_without_trf.gff |sed 's/;/\t/g'|sed 's/Class=//g' |awk '{OFS = "\t"}{print $1,$2,$3,$4,$6}'|grep '	Other	|wc -l
awk '{OFS = "\t"}{print $1,$3,$4,$5,$11}' all_without_trf.gff |sed 's/;/\t/g'|sed 's/Class=//g' |awk '{OFS = "\t"}{print $1,$2,$3,$4,$6}'|grep '	Other/DNA_virus	|wc -l
awk '{OFS = "\t"}{print $1,$3,$4,$5,$11}' all_without_trf.gff |sed 's/;/\t/g'|sed 's/Class=//g' |awk '{OFS = "\t"}{print $1,$2,$3,$4,$6}'|grep '	RC/Helitron	|wc -l
awk '{OFS = "\t"}{print $1,$3,$4,$5,$11}' all_without_trf.gff |sed 's/;/\t/g'|sed 's/Class=//g' |awk '{OFS = "\t"}{print $1,$2,$3,$4,$6}'|grep '	Retroposon	|wc -l
awk '{OFS = "\t"}{print $1,$3,$4,$5,$11}' all_without_trf.gff |sed 's/;/\t/g'|sed 's/Class=//g' |awk '{OFS = "\t"}{print $1,$2,$3,$4,$6}'|grep '	Retroposon/L1	|wc -l
awk '{OFS = "\t"}{print $1,$3,$4,$5,$11}' all_without_trf.gff |sed 's/;/\t/g'|sed 's/Class=//g' |awk '{OFS = "\t"}{print $1,$2,$3,$4,$6}'|grep '	Retroposon/RTE	|wc -l
awk '{OFS = "\t"}{print $1,$3,$4,$5,$11}' all_without_trf.gff |sed 's/;/\t/g'|sed 's/Class=//g' |awk '{OFS = "\t"}{print $1,$2,$3,$4,$6}'|grep '	Retroposon/SVA	|wc -l
awk '{OFS = "\t"}{print $1,$3,$4,$5,$11}' all_without_trf.gff |sed 's/;/\t/g'|sed 's/Class=//g' |awk '{OFS = "\t"}{print $1,$2,$3,$4,$6}'|grep '	Satellite	|wc -l
awk '{OFS = "\t"}{print $1,$3,$4,$5,$11}' all_without_trf.gff |sed 's/;/\t/g'|sed 's/Class=//g' |awk '{OFS = "\t"}{print $1,$2,$3,$4,$6}'|grep '	Satellite/acro	|wc -l
awk '{OFS = "\t"}{print $1,$3,$4,$5,$11}' all_without_trf.gff |sed 's/;/\t/g'|sed 's/Class=//g' |awk '{OFS = "\t"}{print $1,$2,$3,$4,$6}'|grep '	Satellite/centr	|wc -l
awk '{OFS = "\t"}{print $1,$3,$4,$5,$11}' all_without_trf.gff |sed 's/;/\t/g'|sed 's/Class=//g' |awk '{OFS = "\t"}{print $1,$2,$3,$4,$6}'|grep '	Satellite/macro	|wc -l
awk '{OFS = "\t"}{print $1,$3,$4,$5,$11}' all_without_trf.gff |sed 's/;/\t/g'|sed 's/Class=//g' |awk '{OFS = "\t"}{print $1,$2,$3,$4,$6}'|grep '	Satellite/W-chromosome	|wc -l
awk '{OFS = "\t"}{print $1,$3,$4,$5,$11}' all_without_trf.gff |sed 's/;/\t/g'|sed 's/Class=//g' |awk '{OFS = "\t"}{print $1,$2,$3,$4,$6}'|grep '	Satellite/Y-chromosome	|wc -l
awk '{OFS = "\t"}{print $1,$3,$4,$5,$11}' all_without_trf.gff |sed 's/;/\t/g'|sed 's/Class=//g' |awk '{OFS = "\t"}{print $1,$2,$3,$4,$6}'|grep '	Segmental	|wc -l
awk '{OFS = "\t"}{print $1,$3,$4,$5,$11}' all_without_trf.gff |sed 's/;/\t/g'|sed 's/Class=//g' |awk '{OFS = "\t"}{print $1,$2,$3,$4,$6}'|grep '	SINE	|wc -l
awk '{OFS = "\t"}{print $1,$3,$4,$5,$11}' all_without_trf.gff |sed 's/;/\t/g'|sed 's/Class=//g' |awk '{OFS = "\t"}{print $1,$2,$3,$4,$6}'|grep '	SINE/5S	|wc -l
awk '{OFS = "\t"}{print $1,$3,$4,$5,$11}' all_without_trf.gff |sed 's/;/\t/g'|sed 's/Class=//g' |awk '{OFS = "\t"}{print $1,$2,$3,$4,$6}'|grep '	SINE/7SL	|wc -l
awk '{OFS = "\t"}{print $1,$3,$4,$5,$11}' all_without_trf.gff |sed 's/;/\t/g'|sed 's/Class=//g' |awk '{OFS = "\t"}{print $1,$2,$3,$4,$6}'|grep '	SINE/B2	|wc -l
awk '{OFS = "\t"}{print $1,$3,$4,$5,$11}' all_without_trf.gff |sed 's/;/\t/g'|sed 's/Class=//g' |awk '{OFS = "\t"}{print $1,$2,$3,$4,$6}'|grep '	SINE/B4	|wc -l
awk '{OFS = "\t"}{print $1,$3,$4,$5,$11}' all_without_trf.gff |sed 's/;/\t/g'|sed 's/Class=//g' |awk '{OFS = "\t"}{print $1,$2,$3,$4,$6}'|grep '	SINE/ID	|wc -l
awk '{OFS = "\t"}{print $1,$3,$4,$5,$11}' all_without_trf.gff |sed 's/;/\t/g'|sed 's/Class=//g' |awk '{OFS = "\t"}{print $1,$2,$3,$4,$6}'|grep '	SINE/MIR	|wc -l
awk '{OFS = "\t"}{print $1,$3,$4,$5,$11}' all_without_trf.gff |sed 's/;/\t/g'|sed 's/Class=//g' |awk '{OFS = "\t"}{print $1,$2,$3,$4,$6}'|grep '	SINE/RTE-BovB	|wc -l
awk '{OFS = "\t"}{print $1,$3,$4,$5,$11}' all_without_trf.gff |sed 's/;/\t/g'|sed 's/Class=//g' |awk '{OFS = "\t"}{print $1,$2,$3,$4,$6}'|grep '	SINE/tRNA	|wc -l
awk '{OFS = "\t"}{print $1,$3,$4,$5,$11}' all_without_trf.gff |sed 's/;/\t/g'|sed 's/Class=//g' |awk '{OFS = "\t"}{print $1,$2,$3,$4,$6}'|grep '	SINE/U	|wc -l
awk '{OFS = "\t"}{print $1,$3,$4,$5,$11}' all_without_trf.gff |sed 's/;/\t/g'|sed 's/Class=//g' |awk '{OFS = "\t"}{print $1,$2,$3,$4,$6}'|grep '	ARTEFACT	|wc -l
awk '{OFS = "\t"}{print $1,$3,$4,$5,$11}' all_without_trf.gff |sed 's/;/\t/g'|sed 's/Class=//g' |awk '{OFS = "\t"}{print $1,$2,$3,$4,$6}'|grep '	Unknown	|wc -l
