# Supplementary material for: E. urophylla × E. grandis high-quality genome and comparative genomics provide insights on evolution and diversification of eucalyptus
Source: BMC Genomics. 2023 Apr 28;24:223. doi: 10.1186/s12864-023-09318-0 (PMC10148406; doi:10.1186/s12864-023-09318-0)
Supplement: Supplementary file 8 — Supplementary Material 8 [file 12864_2023_9318_MOESM8_ESM.xls]

## Sheet: Sheet1
Table S8 The statistics of RNA in E. urophylla × E. grandis
Type		Copy	Average length(bp)	Total length(bp)	% of genome
miRNA		828	96	79380	0.014545
tRNA		450	75	33600	0.006157
rRNA	rRNA	9657	286	2763565	0.506381
	18S	918	1737	1594679	0.2922
	28S	873	197	171806	0.031481
	5.8S	873	155	135025	0.024741
	5S	6993	123	862055	0.157958
snRNA	snRNA	441	120	52819	0.009678
	CD-box	262	105	27583	0.005054
	HACA-box	43	129	5528	0.001013
	splicing	136	145	19708	0.003611
	scaRNA	0	0	0	0.003611
