# Supplementary material for: E. urophylla × E. grandis high-quality genome and comparative genomics provide insights on evolution and diversification of eucalyptus
Source: BMC Genomics. 2023 Apr 28;24:223. doi: 10.1186/s12864-023-09318-0 (PMC10148406; doi:10.1186/s12864-023-09318-0)
Supplement: Supplementary file 9 — Supplementary Material 9 [file 12864_2023_9318_MOESM9_ESM.xls]

## Sheet: Sheet1
Table S9 Gene families clustered in E. urophylla × E. grandis and 12 other species.
Species	Genes number	Genes in families	Unclustered genes	Family number	Unique families	Unique families genes	Common families	Common families genes	Single copy genes	Average genes per family
E. urophylla x E. grandis	34502	27032	7470	16280	667	3050	7011	12483	652	1.66
A. thaliana	27416	23489	3927	12909	688	2537	7011	12832	652	1.82
C. papaya	27751	19837	7914	13126	549	2295	7011	10111	652	1.511
E. grandis	36349	28990	7359	15672	406	1099	7011	15273	652	1.85
M. domestica	44677	34446	10231	14831	1503	7084	7011	16544	652	2.323
O. sativa	42189	29093	13096	12994	2091	9737	7011	12769	652	2.239
P. trichocarpa	34699	30683	4016	14367	402	1249	7011	17025	652	2.136
P. persica	26873	22797	4076	14826	356	967	7011	11969	652	1.538
P. granatum	23711	21447	2264	13494	266	749	7011	11921	652	1.589
S. lycopersicum	34688	26239	8449	13651	1077	4813	7011	12663	652	1.922
T. cacao	27379	21887	5492	14535	369	1256	7011	11551	652	1.506
V. vinifera	31845	23937	7908	14448	863	2570	7011	12385	652	1.657
Z. jujuba	30009	26712	3297	13968	590	1888	7011	14452	652	1.912
Unclustered gene: species-specific genes that are not assigned to any families.
Unique family: species-specific paralogous gene families.
