# Supplementary material for: E. urophylla × E. grandis high-quality genome and comparative genomics provide insights on evolution and diversification of eucalyptus
Source: BMC Genomics. 2023 Apr 28;24:223. doi: 10.1186/s12864-023-09318-0 (PMC10148406; doi:10.1186/s12864-023-09318-0)
Supplement: Supplementary file 10 — Supplementary Material 10 [file 12864_2023_9318_MOESM10_ESM.xls]

## Sheet: Sheet1
Table S10 The 34 Eucalyptus species accessions information.
Genome Name	Abbreviation
Eucalyptus albens	ALB
Eucalyptus brandiana	BRA
Eucalyptus caleyi	CAL
Eucalyptus camaldulensis Murray red gum	CAM
Eucalyptus cladocalyx	CLA
Eucalyptus cloeziana	CLO
Eucalyptus coolabah	COO
Eucalyptus curtisii	CUR
Eucalyptus dawsonii	DAW
Eucalyptus decipiens	DEC
Eucalyptus erythrocorys illyarie	ERY
Eucalyptus fibrosa	FBI
Eucalyptus globulus	GLO
Eucalyptus grandis	GRA
Eucalyptus guilfoylei	GUI
Eucalyptus lansdowneana	LAN
Eucalyptus leucophloia	LEU
Eucalyptus marginata	MAR
Eucalyptus melliodora	MEL
Eucalyptus microcorys tallowwood	MIC
Eucalyptus paniculata	PAN
Eucalyptus pauciflora	PAU
Eucalyptus polyanthemos	POL
Eucalyptus pumila	PUM
Eucalyptus regnans	REG
Eucalyptus rudis	RUD
Eucalyptus salubris	SAL
Eucalyptus shirleyi	SHI
Eucalyptus sideroxylon	SID
Eucalyptus sideroxylon x Eucalyptus melliodora	SIDXMEL
Eucalyptus tenuipes	TEN
Eucalyptus victrix	VIC
Eucalyptus viminalis	VIM
Eucalyptus virginea	VIR
